# Supplementary material for: Genome-Enabled Prediction of Breeding Values for Feedlot Average Daily Weight Gain in Nelore Cattle
Source: G3 (Bethesda). 2017 Apr 7;7(6):1855–9. doi: 10.1534/g3.117.041442 (PMC5473763; doi:10.1534/g3.117.041442)
Supplement: Supplementary file 2 [file 1855FileS2.txt]

# ============================================================================
# Adriana Luiza Somavilla
# FileS2 - Custom R script to run the analysis described on the manuscript:
# "Genome-enabled prediction of breeding values for feedlot average daily weight gain in Nelore cattle"
# The examples bellow are regarding the 20k (Low-density indicus) dataset, 
# but one can run the others by replacing the files to be read.
# ============================================================================

#============================================================================
# M and G matrices
#===========================================================================
library(snpStats)
out=read_bed("20k.bed",
             "20k.bim",
             "20k.fam")
p=out$p
n=out$n
out=out$x
out[out==2]=-9
out[out==3]=2
M=matrix(out,nrow=p,ncol=n,byrow=TRUE)
M=t(M)
save(M,file="matrixM20k.Rda")
M<-scale(M,center=T,scale=T)
p<-ncol(M)
G<-tcrossprod(M)/p
eigen<-eigen(G)
save(G,file="matrixG20k.Rda")
#============================================================================
# BayesA
#===========================================================================
library(BGLR)
load('/matrixM20k.Rda')
Y<-read.table('AdjustedADGs.txt',h=T,sep='\t',dec='.')
Ytesting<-Y[Y$Year==3,]
testing<-as.numeric(row.names(Ytesting))
Ytraining<-Y[Y$Year==1|Y$Year==2,]
training<-as.numeric(row.names(Ytraining))
YNA<-Y
YNA$adjADG[YNA$Year==3]<-NA
nIter=400000
burnIn=150000
thin=10
R2<-0.8
ETA<-list(list(X=M, model='BayesA',R2=R2))
BayesA20k<-BGLR(y=YNA$adjADG,ETA=ETA, nIter=nIter,burnIn=burnIn,thin=thin,saveAt='BayesA20k')
save(BayesA20k,file='BayesA20k.rda')
g<-BayesA20k$ETA[[1]]$b
GEBV<-M%*%g
GEBV_tst<-as.matrix(GEBV[testing])
GEBV_trn<-as.matrix(GEBV[training])
rownames(GEBV_tst)<-YNA$ID[testing]
rownames(GEBV_trn)<-YNA$ID[training]
cor_tst<-cor(GEBV_tst,Y$adjADG[testing])
cor_trn<-cor(GEBV_trn,Y$adjADG[training])
#============================================================================
# BayesCpi
#===========================================================================
library(BGLR)
load('/matrixM20k.Rda')
Y<-read.table('AdjustedADGs.txt',h=T,sep='\t',dec='.')
Ytesting<-Y[Y$Year==3,]
testing<-as.numeric(row.names(Ytesting))
Ytraining<-Y[Y$Year==1|Y$Year==2,]
training<-as.numeric(row.names(Ytraining))
YNA<-Y
YNA$adjADG[YNA$Year==3]<-NA
nIter=600000
burnIn=200000
thin=20
R2<-0.8
counts=2
probIn=0.5
ETA<-list(list(X=M, model='BayesC',probIn=probIn,counts=counts,R2=R2))
BayesCpi20k<-BGLR(y=YNA$adjADG,ETA=ETA, nIter=nIter,burnIn=burnIn,thin=thin,saveAt='BayesCpi20k')
save(BayesCpi20k,file='BayesCpi20k.rda')
g<-BayesCpi20k$ETA[[1]]$b
GEBV<-M%*%g
GEBV_tst<-as.matrix(GEBV[testing])
GEBV_trn<-as.matrix(GEBV[training])
rownames(GEBV_tst)<-YNA$ID[testing]
rownames(GEBV_trn)<-YNA$ID[training]
cor_tst<-cor(GEBV_tst,Y$adjADG[testing])
cor_trn<-cor(GEBV_trn,Y$adjADG[training])
#============================================================================
# BayesGBLUP
#===========================================================================
library('BGLR')
load('/matrixG20K.Rda')
Y<-read.table('AdjustedADGs.txt',h=T,sep='\t',dec='.')
Ytesting<-Y[Y$Year==3,]
testing<-as.numeric(row.names(Ytesting))
Ytraining<-Y[Y$Year==1|Y$Year==2,]
training<-as.numeric(row.names(Ytraining))
YNA<-Y
YNA$adjADG[YNA$Year==3]<-NA
nIter=160000
burnIn=60000
thin=10
R2<-0.8
ETA<-list(list(K=G, model='RKHS',R2=R2))
GBLUP20k<-BGLR(y=YNA$adjADG,ETA=ETA, nIter=nIter,burnIn=burnIn,thin=thin,saveAt='GBLUP20k')
save(GBLUP20k,file='GBLUP20k.rda')
GEBV<-GBLUP20k$ETA[[1]]$u
GEBV_tst<-as.matrix(GEBV[testing])
GEBV_trn<-as.matrix(GEBV[training])
rownames(GEBV_tst)<-YNA$ID[testing]
rownames(GEBV_trn)<-YNA$ID[training]
cor_tst<-cor(GEBV_tst,Y$adjADG[testing])
cor_trn<-cor(GEBV_trn,Y$adjADG[training])
#============================================================================
# 95%HPD and Posterior sd 
#============================================================================
library(boa)
varE<-scan('BayesA20kvarE.dat')
mean(varE[6001:16000]) #posterior mean withou burnin run
boa.hpd(varE[6001:16000],0.05) #HPD95%

varE<-scan('BayesCpi20kvarE.dat')
mean(varE[6001:16000]) #posterior mean withou burnin run
boa.hpd(varE[6001:16000],0.05) #HPD95%

varE<-scan('GBLUP20kvarE.dat')
mean(varE[6001:16000]) #posterior mean withou burnin run
boa.hpd(varE[6001:16000],0.05) #HPD95%


varU<-scan('GBLUP.fixedETA_1_varU.dat')
plot(varU,t='l')
par(mgp = c(2, 0.5, 0))
plot(varE[6001:16000],t='l',
     ylab=expression(sigma[u]^2),xlab="chain length")
plot(density(varU[6001:16000]),xlab=expression(sigma[u]^2),main="")
mean(varU[6001:16000])
boa.hpd(varU[6001:16000],0.05) #HPD95%
h2<-varU/(varU+varE)
plot(h2,t='l')
par(mgp = c(2, 0.5, 0))
plot(h2[6001:16000],t='l',
     ylab=expression(h^2),xlab="chain length")
plot(density(h2[6001:16000]),xlab=expression(h^2),main="")
mean(h2[6001:16000])
boa.hpd(h2[6001:16000],0.05) #HPD95%
